# Supplementary material for: Minimal 2'-O-methyl phosphorothioate linkage modification pattern of synthetic guide RNAs for increased stability and efficient CRISPR-Cas9 gene editing avoiding cellular toxicity
Source: PLoS One. 2017 Nov 27;12(11):e0188593. doi: 10.1371/journal.pone.0188593 (PMC5703482; doi:10.1371/journal.pone.0188593)
Supplement: S1 Table — All gRNAs used in this study with 2'-O-methyl (m) and Phosphorothioate linkages (*) denoted. (XLSX) [file pone.0188593.s001.xlsx]

## Sheet: Modified gRNA sequences
S1 Table. Sequences of synthetic sgRNA, crRNA and tracrRNA, including modification locations. All gRNAs used in this study with 2'-O-methyl (m) and Phosphorothioate linkages (*) denoted
Gene	guide	modification	Sequence
PPIB	sgRNA	3xMS	mG*mU*mG*UAUUUUGACCUACGAAUGUUUUAGAGCUAGAAAUAGCAAGUUAAAAUAAGGCUAGUCCGUUAUCAACUUGAAAAAGUGGCACCGAGUCGGUGCmU*mU*mU*U
		2xMS	mG*mU*GUAUUUUGACCUACGAAUGUUUUAGAGCUAGAAAUAGCAAGUUAAAAUAAGGCUAGUCCGUUAUCAACUUGAAAAAGUGGCACCGAGUCGGUGCUmU*mU*U
		1xMS	mG*UGUAUUUUGACCUACGAAUGUUUUAGAGCUAGAAAUAGCAAGUUAAAAUAAGGCUAGUCCGUUAUCAACUUGAAAAAGUGGCACCGAGUCGGUGCUUmU*U
	crRNA	3xMS	mG*mU*mG*UAUUUUGACCUACGAAUGUUUUAGAGCUAUGCUGUmU*mU*mU*G
		2xMS	mG*mU*GUAUUUUGACCUACGAAUGUUUUAGAGCUAUGCUGUUmU*mU*G
		1xMS	mG*UGUAUUUUGACCUACGAAUGUUUUAGAGCUAUGCUGUUUmU*G
		5' 3xMS	mG*mU*mG*UAUUUUGACCUACGAAUGUUUUAGAGCUAUGCUGUUUUG
		3' 3xMS	GUGUAUUUUGACCUACGAAUGUUUUAGAGCUAUGCUGUmU*mU*mU*G
		5' 2xMS	mG*mU*GUAUUUUGACCUACGAAUGUUUUAGAGCUAUGCUGUUUUG
PSMD7	sgRNA	3xMS	mG*mA*mU*AUCAAAGACACGACGGUGUUUUAGAGCUAGAAAUAGCAAGUUAAAAUAAGGCUAGUCCGUUAUCAACUUGAAAAAGUGGCACCGAGUCGGUGCmU*mU*mU*U
		2xMS	mG*mA*UAUCAAAGACACGACGGUGUUUUAGAGCUAGAAAUAGCAAGUUAAAAUAAGGCUAGUCCGUUAUCAACUUGAAAAAGUGGCACCGAGUCGGUGCUmU*mU*U
		1xMS	mG*AUAUCAAAGACACGACGGUGUUUUAGAGCUAGAAAUAGCAAGUUAAAAUAAGGCUAGUCCGUUAUCAACUUGAAAAAGUGGCACCGAGUCGGUGCUUmU*U
	crRNA	3xMS	mG*mA*mU*AUCAAAGACACGACGGUGUUUUAGAGCUAUGCUGUmU*mU*mU*G
		2xMS	mG*mA*UAUCAAAGACACGACGGUGUUUUAGAGCUAUGCUGUUmU*mU*G
		1xMS	mG*AUAUCAAAGACACGACGGUGUUUUAGAGCUAUGCUGUUUmU*G
		5' 3xMS	mG*mA*mU*AUCAAAGACACGACGGUGUUUUAGAGCUAUGCUGUUUUG
		3' 3xMS	GAUAUCAAAGACACGACGGUGUUUUAGAGCUAUGCUGUmU*mU*mU*G
		5' 2xMS	mG*mA*UAUCAAAGACACGACGGUGUUUUAGAGCUAUGCUGUUUUG
PSMD11	sgRNA	3xMS	mU*mU*mG*AUAUGGAAGCAGCUACAGUUUUAGAGCUAGAAAUAGCAAGUUAAAAUAAGGCUAGUCCGUUAUCAACUUGAAAAAGUGGCACCGAGUCGGUGCmU*mU*mU*U
		2xMS	mU*mU*GAUAUGGAAGCAGCUACAGUUUUAGAGCUAGAAAUAGCAAGUUAAAAUAAGGCUAGUCCGUUAUCAACUUGAAAAAGUGGCACCGAGUCGGUGCUmU*mU*U
		1xMS	mU*UGAUAUGGAAGCAGCUACAGUUUUAGAGCUAGAAAUAGCAAGUUAAAAUAAGGCUAGUCCGUUAUCAACUUGAAAAAGUGGCACCGAGUCGGUGCUUmU*U
	crRNA	3xMS	mU*mU*mG*AUAUGGAAGCAGCUACAGUUUUAGAGCUAUGCUGUmU*mU*mU*G
		2xMS	mU*mU*GAUAUGGAAGCAGCUACAGUUUUAGAGCUAUGCUGUUmU*mU*G
		1xMS	mU*UGAUAUGGAAGCAGCUACAGUUUUAGAGCUAUGCUGUUUmU*G
		5' 3xMS	mU*mU*mG*AUAUGGAAGCAGCUACAGUUUUAGAGCUAUGCUGUUUUG
		3' 3xMS	UUGAUAUGGAAGCAGCUACAGUUUUAGAGCUAUGCUGUmU*mU*mU*G
		5' 2xMS	mU*mU*GAUAUGGAAGCAGCUACAGUUUUAGAGCUAUGCUGUUUUG
-	tracrRNA	3xMS	mA*mA*mC*AGCAUAGCAAGUUAAAAUAAGGCUAGUCCGUUAUCAACUUGAAAAAGUGGCACCGAGUCGGUGCUUUmU*mU*mU*U
	tracrRNA	2xMS	mA*mA*CAGCAUAGCAAGUUAAAAUAAGGCUAGUCCGUUAUCAACUUGAAAAAGUGGCACCGAGUCGGUGCUUUUmU*mU*U
	tracrRNA	1xMS	mA*ACAGCAUAGCAAGUUAAAAUAAGGCUAGUCCGUUAUCAACUUGAAAAAGUGGCACCGAGUCGGUGCUUUUUmU*U
	tracrRNA	5' 3xMS	mA*mA*mC*AGCAUAGCAAGUUAAAAUAAGGCUAGUCCGUUAUCAACUUGAAAAAGUGGCACCGAGUCGGUGCUUUUUUU
	tracrRNA	3' 3xMS	AACAGCAUAGCAAGUUAAAAUAAGGCUAGUCCGUUAUCAACUUGAAAAAGUGGCACCGAGUCGGUGCUUUmU*mU*mU*U
	tracrRNA	5' 2xMS	mA*mA*CAGCAUAGCAAGUUAAAAUAAGGCUAGUCCGUUAUCAACUUGAAAAAGUGGCACCGAGUCGGUGCUUUUUUU
	tracrRNA	3' 2xMS	AACAGCAUAGCAAGUUAAAAUAAGGCUAGUCCGUUAUCAACUUGAAAAAGUGGCACCGAGUCGGUGCUUUUmU*mU*U
